# Supplementary material for: Phenolic Composition, Antioxidant, Anti-Enzymatic, Antimicrobial and Prebiotic Properties of Prunus spinosa L. Fruits
Source: Foods. 2022 Oct 20;11(20):3289. doi: 10.3390/foods11203289 (PMC9602308; doi:10.3390/foods11203289)
Supplement: Supplementary file 1 [file foods-11-03289-s001.zip]

Archive with 1 entries (1 files):
- foods-1975317-supplementary.pdf
